# Supplementary material for: FAN-MCCD: Fast and Accurate Network for Multi-Scale Chinese Character Detection
Source: Sensors (Basel). 2021 Nov 2;21(21):7289. doi: 10.3390/s21217289 (PMC8586960; doi:10.3390/s21217289)
Supplement: Supplementary file 1 [file sensors-21-07289-s001.zip]

Archive with 1 entries (1 files):
- sensors-1423175-supplementary.mp4
